# Supplementary material for: Unravelling the Phytochemical Composition and the Pharmacological Properties of an Optimized Extract from the Fruit from Prunus mahaleb L.: From Traditional Liqueur Market to the Pharmacy Shelf
Source: Molecules. 2021 Jul 22;26(15):4422. doi: 10.3390/molecules26154422 (PMC8347645; doi:10.3390/molecules26154422)
Supplement: Supplementary file 1 [file molecules-26-04422-s001.zip]

Archive with 1 entries (1 files):
- molecules-1299435-supplementary.pdf
